# Supplementary material for: SMILE Downregulation during Melanogenesis Induces MITF Transcription in B16F10 Cells
Source: Int J Mol Sci. 2022 Dec 1;23(23):15094. doi: 10.3390/ijms232315094 (PMC9738925; doi:10.3390/ijms232315094)
Supplement: Supplementary file 1 [file ijms-23-15094-s001.zip]

Archive with 1 entries (1 files):
- ijms-2041717-supplementary.pdf
